# Supplementary material for: Association between STAT4 gene polymorphism and type 2 diabetes risk in Chinese Han population
Source: BMC Med Genomics. 2021 Jun 27;14:169. doi: 10.1186/s12920-021-01000-2 (PMC8237503; doi:10.1186/s12920-021-01000-2)
Supplement: Supplementary file 3 — Additional file 3: Table Genotyping results of all participants. [file 12920_2021_1000_MOESM3_ESM.xlsx]

## Sheet: genotype
Genotyping results of all participants
Participant	SNP ID
	rs11889341	rs11893432	rs3821236	rs7574865	rs897200
Case	T	G	A	T	CT
Case	C	C	G	G	T
Case	TC	CG	GA	GT	CT
Case	TC	G	A	GT	CT
Case	C	C	G	G	T
Case	T	G	A	T	C
Case	TC	CG	GA	GT	T
Case	TC	G	A	GT	CT
Case	C	CG	GA	G	CT
Case	TC	CG	GA	GT	CT
Case	C	G	A	G	C
Case	TC	G	A	GT	C
Case	TC	CG	GA	GT	CT
Case	T	CG	GA	T	T
Case	TC	CG	GA	GT	C
Case	C	CG	GA	G	CT
Case	T	C	G	T	CT
Case	C	C	G	G	C
Case	TC	CG	GA	GT	T
Case	C	G	A	G	C
Case	C	C	G	G	CT
Case	C	C	G	G	CT
Case	C	CG	GA	G	C
Case	TC	G	GA	GT	CT
Case	C	C	G	G	C
Case	TC	CG	GA	GT	CT
Case	C	C	G	G	T
Case	TC	CG	GA	GT	CT
Case	TC	G	A	GT	CT
Case	T	G	A	T	CT
Case	T	G	A	T	T
Case	TC	CG	GA	GT	T
Case	TC	CG	GA	GT	T
Case	TC	CG	GA	GT	CT
Case	C	C	G	G	C
Case	C	C	G	G	T
Case	C	C	G	G	T
Case	C	G	A	G	CT
Case	TC	G	GA	GT	T
Case	T	G	A	T	T
Case	C	C	G	G	CT
Case	TC	CG	GA	GT	C
Case	C	C	G	G	C
Case	TC	CG	GA	GT	CT
Case	C	CG	GA	G	T
Case	TC	CG	GA	GT	T
Case	TC	CG	GA	GT	CT
Case	C	CG	GA	G	CT
Case	T	CG	GA	T	T
Case	C	C	GA	G	CT
Case	TC	CG	GA	GT	CT
Case	C	C	G	G	CT
Case	T	G	A	T	C
Case	T	G	A	T	C
Case	T	G	A	T	CT
Case	T	G	GA	T	CT
Case	C	C	G	G	C
Case	TC	G	A	GT	CT
Case	C	CG	GA	G	T
Case	T	G	A	T	C
Case	C	C	GA	G	C
Case	TC	CG	GA	GT	C
Case	TC	CG	GA	GT	C
Case	TC	CG	GA	GT	CT
Case	C	C	G	G	CT
Case	C	C	G	G	T
Case	C	C	G	G	CT
Case	C	C	G	G	CT
Case	T	G	A	T	C
Case	TC	CG	A	GT	CT
Case	C	C	G	G	T
Case	TC	CG	G	GT	CT
Case	C	CG	GA	G	CT
Case	TC	CG	GA	GT	T
Case	C	C	G	G	CT
Case	TC	CG	GA	GT	C
Case	C	CG	GA	G	CT
Case	TC	CG	G	GT	CT
Case	T	G	A	T	C
Case	TC	CG	GA	GT	CT
Case	C	C	G	G	CT
Case	TC	CG	GA	GT	T
Case	C	CG	GA	G	C
Case	TC	CG	GA	GT	CT
Case	TC	G	A	GT	CT
Case	TC	G	A	GT	CT
Case	C	CG	GA	G	T
Case	C	C	G	G	CT
Case	C	C	G	G	T
Case	C	C	GA	G	CT
Case	C	C	G	G	CT
Case	T	G	A	T	CT
Case	TC	CG	GA	GT	T
Case	TC	CG	GA	GT	T
Case	TC	CG	GA	GT	CT
Case	TC	CG	G	GT	CT
Case	TC	CG	GA	G	CT
Case	C	C	G	G	T
Case	C	C	G	GT	CT
Case	TC	G	A	GT	C
Case	C	C	G	G	CT
Case	TC	CG	GA	GT	CT
Case	C	CG	GA	G	CT
Case	TC	CG	G	GT	C
Case	C	C	G	G	CT
Case	C	C	G	G	C
Case	C	C	G	G	T
Case	TC	C	G	GT	T
Case	TC	CG	GA	GT	T
Case	C	CG	GA	G	T
Case	TC	CG	GA	GT	T
Case	TC	CG	GA	GT	T
Case	TC	CG	GA	GT	T
Case	TC	G	GA	GT	CT
Case	TC	CG	GA	T	CT
Case	TC	C	GA	GT	C
Case	C	C	G	G	T
Case	TC	CG	GA	GT	CT
Case	TC	CG	GA	GT	C
Case	T	G	A	T	C
Case	C	C	G	GT	T
Case	TC	CG	GA	GT	CT
Case	T	G	A	GT	CT
Case	TC	G	A	GT	CT
Case	TC	CG	GA	GT	T
Case	TC	G	A	GT	CT
Case	TC	CG	GA	GT	C
Case	C	C	G	G	CT
Case	TC	CG	GA	GT	CT
Case	C	CG	GA	G	CT
Case	TC	C	GA	GT	C
Case	TC	G	A	GT	T
Case	TC	CG	GA	GT	CT
Case	TC	CG	GA	G	C
Case	C	C	G	G	T
Case	T	G	A	T	T
Case	TC	CG	A	GT	C
Case	C	C	G	G	CT
Case	TC	CG	GA	GT	T
Case	TC	C	G	GT	T
Case	C	G	A	G	CT
Case	TC	G	A	GT	C
Case	TC	CG	G	GT	CT
Case	C	C	G	G	C
Case	TC	CG	G	GT	T
Case	TC	CG	GA	GT	T
Case	C	C	G	G	T
Case	TC	G	A	GT	CT
Case	C	C	G	G	T
Case	T	G	A	T	C
Case	TC	G	A	GT	C
Case	TC	CG	GA	GT	C
Case	TC	CG	GA	GT	CT
Case	TC	CG	GA	GT	C
Case	TC	CG	GA	GT	T
Case	TC	G	A	GT	CT
Case	TC	CG	GA	GT	C
Case	C	C	G	G	T
Case	TC	G	A	GT	C
Case	C	CG	GA	G	T
Case	TC	CG	GA	GT	C
Case	TC	CG	GA	GT	C
Case	C	C	G	G	CT
Case	T	G	A	T	CT
Case	TC	CG	GA	GT	CT
Case	TC	CG	GA	GT	T
Case	C	C	G	G	CT
Case	T	G	A	T	C
Case	TC	G	A	G	CT
Case	C	C	G	G	T
Case	C	C	G	G	T
Case	C	C	G	G	T
Case	TC	CG	GA	GT	CT
Case	TC	CG	GA	GT	C
Case	C	C	G	G	T
Case	TC	CG	G	GT	CT
Case	C	CG	GA	G	CT
Case	C	C	G	G	C
Case	TC	G	A	GT	CT
Case	C	C	G	G	T
Case	TC	CG	GA	GT	T
Case	TC	CG	GA	GT	CT
Case	TC	G	A	GT	CT
Case	TC	G	GA	GT	CT
Case	C	C	G	G	C
Case	TC	G	A	GT	C
Case	C	C	G	G	CT
Case	TC	CG	GA	GT	CT
Case	TC	CG	GA	GT	T
Case	T	G	A	T	CT
Case	TC	CG	GA	GT	CT
Case	TC	CG	G	GT	T
Case	TC	CG	GA	GT	CT
Case	TC	G	A	GT	C
Case	C	CG	GA	G	C
Case	TC	G	A	GT	C
Case	TC	G	A	GT	CT
Case	TC	CG	GA	GT	C
Case	TC	CG	GA	GT	CT
Case	C	CG	G	G	T
Case	C	CG	GA	G	T
Case	C	C	G	G	C
Case	C	C	G	G	C
Case	TC	CG	A	GT	CT
Case	C	CG	GA	G	CT
Case	T	G	A	GT	T
Case	C	CG	GA	G	C
Case	C	C	G	G	CT
Case	C	C	G	G	CT
Case	TC	CG	G	GT	CT
Case	TC	CG	GA	GT	CT
Case	TC	C	G	GT	CT
Case	TC	CG	G	GT	CT
Case	C	C	G	G	CT
Case	C	C	GA	G	CT
Case	C	C	GA	G	T
Case	C	C	G	G	C
Case	TC	G	A	GT	C
Case	TC	G	A	GT	T
Case	TC	CG	GA	GT	C
Case	TC	G	A	GT	CT
Case	T	CG	GA	T	CT
Case	C	C	G	G	CT
Case	C	CG	GA	G	CT
Case	T	G	A	T	C
Case	T	G	GA	T	C
Case	TC	CG	GA	GT	T
Case	C	C	G	G	CT
Case	T	G	GA	T	CT
Case	C	C	G	G	CT
Case	TC	CG	GA	GT	CT
Case	TC	CG	GA	GT	CT
Case	TC	CG	GA	GT	T
Case	C	C	G	G	CT
Case	TC	G	A	GT	CT
Case	TC	CG	GA	GT	CT
Case	C	CG	G	G	CT
Case	TC	G	A	GT	T
Case	C	CG	GA	GT	C
Case	T	G	A	GT	CT
Case	C	CG	GA	G	CT
Case	C	C	G	G	CT
Case	TC	G	A	GT	CT
Case	T	G	A	T	CT
Case	TC	CG	GA	GT	T
Case	TC	CG	GA	GT	CT
Case	TC	CG	GA	GT	C
Case	TC	CG	GA	G	CT
Case	TC	CG	GA	GT	CT
Case	TC	CG	GA	GT	CT
Case	C	CG	GA	G	C
Case	C	C	G	G	T
Case	TC	G	GA	GT	CT
Case	C	C	GA	G	CT
Case	TC	CG	GA	GT	CT
Case	TC	CG	GA	GT	T
Case	C	CG	GA	G	CT
Case	TC	CG	GA	GT	C
Case	TC	CG	A	G	T
Case	TC	CG	GA	GT	T
Case	T	G	A	T	CT
Case	TC	CG	G	GT	CT
Case	T	G	A	GT	T
Case	C	C	G	G	CT
Case	TC	CG	G	GT	CT
Case	C	G	GA	G	C
Case	TC	CG	GA	GT	CT
Case	TC	CG	GA	GT	T
Case	C	C	GA	G	CT
Case	TC	G	A	GT	CT
Case	C	C	GA	G	C
Case	T	CG	GA	T	T
Case	C	C	GA	G	C
Case	C	CG	GA	G	T
Case	T	G	A	GT	CT
Case	C	C	G	G	T
Case	TC	CG	GA	G	CT
Case	TC	CG	GA	GT	CT
Case	TC	CG	GA	GT	T
Case	TC	CG	GA	GT	CT
Case	C	CG	GA	G	C
Case	TC	CG	GA	GT	CT
Case	C	CG	GA	G	C
Case	T	G	GA	T	T
Case	TC	CG	GA	GT	CT
Case	TC	G	A	GT	C
Case	T	G	A	T	T
Case	TC	CG	A	GT	CT
Case	C	C	G	G	C
Case	TC	CG	GA	GT	C
Case	C	CG	GA	G	T
Case	C	C	G	G	CT
Case	C	CG	GA	G	CT
Case	TC	G	A	GT	CT
Case	C	C	GA	G	CT
Case	TC	CG	GA	GT	T
Case	TC	G	A	GT	C
Case	C	C	GA	G	C
Case	C	C	G	G	CT
Case	C	C	G	G	T
Case	TC	CG	A	GT	CT
Case	C	CG	GA	G	CT
Case	C	C	G	G	CT
Case	C	CG	GA	G	CT
Case	TC	CG	A	GT	CT
Case	TC	CG	GA	GT	T
Case	TC	G	A	GT	CT
Case	TC	CG	GA	GT	CT
Case	C	CG	GA	G	CT
Case	TC	G	A	GT	CT
Case	C	CG	GA	G	CT
Case	C	C	G	G	CT
Case	C	C	G	G	C
Case	TC	CG	GA	GT	C
Case	TC	CG	GA	GT	CT
Case	C	C	G	G	CT
Case	T	G	A	T	T
Case	TC	CG	GA	GT	CT
Case	TC	CG	GA	GT	CT
Case	TC	CG	GA	GT	C
Case	C	CG	GA	G	C
Case	TC	CG	GA	GT	C
Case	TC	CG	GA	GT	T
Case	TC	G	A	GT	T
Case	C	C	G	G	CT
Case	TC	CG	GA	GT	T
Case	TC	CG	GA	GT	CT
Case	C	CG	GA	G	CT
Case	TC	CG	GA	GT	T
Case	C	C	G	G	C
Case	C	C	G	G	T
Case	C	C	G	G	T
Case	C	CG	GA	G	CT
Case	C	CG	GA	G	C
Case	C	C	G	G	T
Case	TC	CG	GA	GT	CT
Case	C	C	GA	G	C
Case	C	C	G	G	T
Case	TC	CG	GA	GT	CT
Case	C	CG	GA	G	T
Case	C	C	G	G	C
Case	T	G	A	T	T
Case	TC	CG	GA	GT	C
Case	TC	CG	GA	GT	CT
Case	TC	CG	G	GT	T
Case	C	C	G	G	CT
Case	C	CG	GA	G	CT
Case	T	CG	GA	T	T
Case	C	CG	GA	G	C
Case	TC	CG	GA	GT	T
Case	TC	CG	GA	GT	T
Case	TC	CG	GA	GT	C
Case	T	G	A	T	CT
Case	TC	G	A	GT	CT
Case	C	C	G	G	CT
Case	TC	CG	GA	GT	C
Case	TC	CG	GA	GT	CT
Case	TC	CG	GA	GT	CT
Case	C	C	G	G	CT
Case	C	C	G	G	T
Case	TC	G	A	GT	CT
Case	TC	G	A	GT	CT
Case	TC	G	A	GT	CT
Case	TC	CG	GA	GT	T
Case	TC	CG	GA	GT	CT
Case	C	C	G	G	T
Case	C	CG	GA	G	CT
Case	TC	G	GA	GT	T
Case	TC	CG	GA	GT	CT
Case	TC	G	A	GT	CT
Case	C	C	GA	G	T
Case	TC	CG	GA	G	T
Case	C	C	G	G	C
Case	TC	G	A	GT	CT
Case	TC	CG	GA	GT	T
Case	TC	CG	GA	GT	T
Case	TC	CG	A	GT	C
Case	TC	G	A	GT	C
Case	TC	G	A	GT	C
Case	TC	CG	GA	GT	C
Case	C	CG	GA	G	CT
Case	TC	G	A	GT	CT
Case	TC	G	A	GT	CT
Case	TC	CG	GA	GT	C
Case	C	C	G	G	CT
Case	TC	CG	GA	GT	CT
Case	C	CG	GA	G	CT
Case	T	G	A	T	T
Case	T	G	A	T	T
Case	TC	CG	GA	GT	T
Case	C	C	G	G	CT
Case	TC	CG	GA	GT	CT
Case	C	C	G	G	CT
Case	T	G	A	T	C
Case	C	C	G	G	CT
Case	TC	CG	GA	GT	C
Case	C	C	G	G	C
Case	TC	CG	GA	GT	T
Case	C	CG	GA	G	T
Case	C	CG	GA	G	T
Case	C	C	G	G	T
Case	TC	CG	GA	GT	CT
Case	TC	G	A	GT	C
Case	C	CG	GA	G	C
Case	TC	CG	GA	GT	CT
Case	T	G	A	T	CT
Case	TC	CG	GA	GT	T
Case	C	C	G	G	T
Case	C	C	G	G	T
Case	C	G	A	G	T
Case	TC	CG	GA	GT	T
Case	C	C	G	G	CT
Case	TC	CG	GA	GT	C
Case	T	G	A	T	T
Case	TC	CG	GA	GT	CT
Case	TC	CG	GA	GT	CT
Case	C	G	A	G	C
Case	T	G	A	T	CT
Case	C	C	G	G	T
Case	T	G	A	T	CT
Case	TC	G	A	GT	C
Case	TC	CG	GA	GT	CT
Case	C	C	G	G	CT
Case	TC	CG	GA	GT	CT
Case	TC	CG	GA	GT	C
Case	C	C	G	G	T
Case	C	C	GA	G	CT
Case	TC	CG	GA	GT	CT
Case	TC	CG	GA	GT	CT
Case	TC	G	A	GT	CT
Case	C	CG	GA	G	C
Case	T	G	A	T	CT
Case	TC	CG	G	GT	T
Case	C	CG	GA	G	CT
Case	TC	CG	GA	GT	CT
Case	TC	CG	A	GT	C
Case	C	C	G	G	CT
Case	TC	CG	GA	GT	CT
Case	C	C	G	G	T
Case	C	G	A	G	CT
Case	TC	CG	GA	GT	T
Case	TC	CG	GA	GT	CT
Case	TC	CG	GA	GT	C
Case	C	CG	GA	G	CT
Case	TC	CG	GA	GT	T
Case	C	CG	GA	G	CT
Case	C	C	G	G	CT
Case	T	G	A	T	CT
Case	C	C	G	G	C
Case	C	CG	GA	G	C
Case	T	G	A	T	CT
Case	C	CG	GA	G	T
Case	TC	CG	GA	G	C
Case	TC	G	A	GT	C
Case	TC	CG	GA	G	C
Case	T	G	A	T	T
Case	TC	CG	GA	GT	C
Case	C	C	G	G	CT
Case	TC	CG	GA	GT	T
Case	C	CG	GA	G	CT
Case	TC	G	GA	GT	CT
Case	T	G	A	T	C
Case	TC	CG	GA	GT	C
Case	C	C	G	G	CT
Case	C	CG	GA	G	C
Case	TC	CG	GA	GT	CT
Case	C	C	GA	G	C
Case	TC	G	A	GT	C
Case	C	C	G	GT	T
Case	TC	CG	GA	GT	CT
Case	TC	CG	GA	GT	C
Case	C	C	G	G	T
Case	TC	CG	GA	GT	CT
Case	C	C	G	G	CT
Case	TC	C	G	GT	T
Case	C	C	G	G	T
Case	TC	CG	G	GT	CT
Case	C	C	G	G	T
Case	C	CG	GA	G	CT
Case	C	C	G	G	T
Case	C	G	A	G	C
Case	C	CG	GA	G	CT
Case	C	CG	GA	G	CT
Case	TC	G	A	GT	C
Case	TC	G	A	GT	C
Case	TC	CG	GA	GT	C
Case	C	CG	GA	G	C
Case	TC	CG	GA	GT	C
Case	C	C	G	G	C
Case	TC	CG	GA	GT	CT
Case	C	C	G	G	T
Case	C	CG	GA	GT	CT
Case	TC	CG	GA	GT	C
Case	TC	CG	GA	GT	CT
Case	TC	CG	GA	GT	CT
Case	T	G	A	T	CT
Case	T	G	A	T	CT
Case	C	C	G	G	T
Case	C	CG	G	G	C
Case	TC	CG	GA	GT	T
Control	T	G	A	T	T
Control	C	C	G	G	T
Control	C	C	GA	G	C
Control	C	C	G	G	T
Control	TC	CG	GA	GT	T
Control	TC	CG	GA	GT	CT
Control	T	G	A	T	C
Control	C	CG	GA	G	C
Control	T	G	A	T	CT
Control	TC	CG	GA	GT	T
Control	C	CG	GA	G	C
Control	C	C	G	G	CT
Control	C	C	G	G	CT
Control	TC	CG	G	GT	CT
Control	T	G	A	T	C
Control	C	C	GA	G	CT
Control	C	C	G	G	CT
Control	C	C	GA	G	CT
Control	TC	CG	GA	GT	T
Control	C	C	G	G	T
Control	TC	CG	GA	GT	CT
Control	TC	CG	GA	GT	T
Control	C	C	G	G	CT
Control	TC	CG	GA	GT	CT
Control	C	C	GA	G	C
Control	TC	CG	GA	GT	CT
Control	TC	CG	GA	GT	T
Control	C	C	G	G	CT
Control	T	CG	GA	T	T
Control	C	G	A	G	C
Control	C	C	G	G	T
Control	C	CG	GA	G	CT
Control	TC	CG	GA	GT	C
Control	C	C	G	GT	C
Control	C	C	G	G	CT
Control	C	CG	GA	G	C
Control	C	C	G	G	CT
Control	TC	CG	GA	GT	CT
Control	TC	CG	GA	GT	CT
Control	TC	CG	GA	GT	CT
Control	C	CG	GA	G	C
Control	TC	G	A	GT	CT
Control	TC	C	G	GT	C
Control	TC	CG	GA	GT	CT
Control	TC	CG	GA	GT	CT
Control	TC	G	A	GT	C
Control	C	CG	GA	G	CT
Control	C	C	G	G	CT
Control	TC	CG	GA	GT	CT
Control	C	CG	GA	G	C
Control	C	CG	GA	G	CT
Control	C	CG	GA	G	CT
Control	C	C	GA	G	C
Control	C	C	G	G	T
Control	TC	G	A	GT	CT
Control	C	C	G	T	CT
Control	T	G	A	GT	C
Control	C	C	G	G	CT
Control	C	C	G	G	CT
Control	TC	G	A	GT	CT
Control	C	C	G	G	C
Control	C	C	G	G	T
Control		CG	GA	GT	CT
Control	C	C	G	G	CT
Control	TC	CG	GA	GT	T
Control	C	CG	GA	G	C
Control	TC	G	GA	GT	T
Control	T	G	A	T	C
Control	TC	CG	GA	GT	C
Control	C	CG	GA	G	CT
Control	TC	CG	GA	GT	CT
Control	TC	CG	GA	GT	CT
Control	C	C	G	G	C
Control	C	C	GA	G	C
Control	C	G	A	G	T
Control	TC	CG	GA	GT	T
Control	TC	CG	GA	GT	CT
Control	TC	CG	GA	GT	CT
Control	C	CG	GA	G	C
Control	C	C	G	G	T
Control	C	C	G	G	T
Control	TC	C	G	GT	C
Control	C	CG	GA	G	CT
Control	T	G	GA	T	C
Control	C	C	G	G	CT
Control	C	CG	G	G	CT
Control	C	CG	GA	G	T
Control	TC	CG	GA	GT	CT
Control	TC	CG	GA	GT	T
Control	C	C	G	G	CT
Control	C	C	G	G	C
Control	TC	CG	GA	GT	C
Control	TC	CG	GA	GT	CT
Control	TC	CG	GA	GT	T
Control	TC	CG	GA	GT	CT
Control	C	C	G	G	CT
Control	C	C	G	G	CT
Control	TC	CG	GA	GT	T
Control	C	C	GA	G	CT
Control	TC	CG	GA	GT	CT
Control	TC	CG	GA	GT	T
Control	C	C	G	G	C
Control	TC	CG	GA	G	C
Control	TC	G	A	GT	CT
Control	TC	CG	GA	GT	CT
Control	T	G	A	T	CT
Control	C	CG	GA	G	CT
Control	TC	CG	GA	GT	C
Control	T	G	A	T	CT
Control	TC	G	A	GT	CT
Control	C	CG	GA	G	CT
Control	C	CG	GA	G	C
Control	TC	CG	GA	GT	CT
Control	TC	CG	GA	GT	CT
Control	T	G	A	T	CT
Control	T	G	GA	T	T
Control	C	G	A	G	CT
Control	C	C	G	G	CT
Control	C	C	G	G	CT
Control	C	C	G	G	CT
Control	TC	G	A	GT	T
Control	C	C	GA	G	T
Control	TC	C	G	GT	T
Control	C	CG	GA	G	CT
Control	C	C	G	G	C
Control	C	C	G	G	T
Control	C	CG	GA	G	CT
Control	TC	G	A	GT	CT
Control	T	G	A	T	T
Control	TC	G	GA	GT	C
Control	TC	CG	GA	GT	CT
Control	C	C	G	G	CT
Control	C	CG	GA	G	T
Control	C	CG	GA	G	CT
Control	TC	CG	GA	GT	CT
Control	C	C	G	G	T
Control	C	CG	G	G	CT
Control	TC	CG	GA	GT	CT
Control	TC	CG	GA	GT	CT
Control	C	C	G	G	C
Control	C	C	G	G	CT
Control	TC	CG	GA	GT	C
Control	C	C	G	G	CT
Control	TC	CG	GA	GT	T
Control	TC	CG	GA	GT	CT
Control	TC	G	A	GT	C
Control	TC	C	G	GT	T
Control	C	C	G	G	CT
Control	C	CG	G	G	C
Control	T	G	A	T	CT
Control	C	C	G	G	T
Control	C	C	G	G	C
Control	TC	G	GA	GT	C
Control	C	CG	GA	G	T
Control	TC	G	A	GT	CT
Control	T	G	GA	T	C
Control	TC	CG	GA	GT	CT
Control	TC	CG	GA	GT	CT
Control	C	C	G	G	CT
Control	C	CG	GA	G	C
Control	C	C	G	G	T
Control	TC	CG	GA	G	CT
Control	TC	G	A	GT	C
Control	C	C	G	G	T
Control	TC	C	G	GT	T
Control	C	C	G	GT	T
Control	C	CG	G	G	T
Control	C	CG	G	G	C
Control	C	C	G	G	T
Control	C	CG	GA	G	C
Control	C	C	G	G	T
Control	C	C	G	G	CT
Control	T	G	A	T	T
Control	T	G	A	T	CT
Control	TC	CG	G	GT	T
Control	TC	C	G	GT	T
Control	C	C	G	G	C
Control	C	C	G	G	C
Control	TC	CG	G	GT	C
Control	TC	CG	GA	GT	C
Control	C	CG	GA	G	C
Control	T	G	A	GT	C
Control	C	C	G	G	C
Control	TC	G	A	GT	C
Control	TC	CG	G	GT	C
Control	C	C	G	G	CT
Control	TC	CG	GA	G	CT
Control	T	G	GA	T	CT
Control	TC	G	A	GT	T
Control	TC	CG	GA	GT	CT
Control	C	CG	GA	G	T
Control	TC	CG	G	GT	CT
Control	C	C	G	G	C
Control	TC	CG	GA	GT	C
Control	C	C	G	G	T
Control	T	G	A	T	CT
Control	C	C	GA	G	C
Control	T	G	A	T	T
Control	C	C	G	G	CT
Control	T	G	A	T	CT
Control	TC	CG	G	GT	C
Control	C	C	G	G	T
Control	C	C	G	G	CT
Control	TC	G	A	GT	C
Control	C	CG	GA	G	C
Control	C	C	G	GT	CT
Control	TC	G	A	GT	C
Control	C	C	G	G	T
Control	TC	CG	GA	GT	CT
Control	T	G	A	T	C
Control	TC	CG	GA	GT	C
Control	TC	CG	GA	GT	C
Control	C	C	G	G	T
Control	C	C	G	G	CT
Control	C	C	G	G	C
Control	TC	CG	GA	GT	C
Control	C	C	G	G	T
Control	C	CG	GA	G	CT
Control	C	CG	GA	G	CT
Control	TC	C	GA	GT	CT
Control	TC	G	A	GT	C
Control	T	G	A	GT	CT
Control	C	CG	A	G	C
Control	T	G	A	T	T
Control	TC	CG	GA	GT	CT
Control	T	G	A	T	T
Control	C	CG	GA	G	CT
Control	C	CG	GA	G	CT
Control	TC	G	A	GT	CT
Control	TC	CG	GA	GT	CT
Control	C	C	G	G	C
Control	T	G	A	GT	CT
Control	C	CG	GA	G	CT
Control	TC	G	A	GT	CT
Control	TC	G	A	GT	CT
Control	TC	CG	GA	GT	CT
Control	C	CG	GA	G	T
Control	TC	CG	GA	GT	T
Control	TC	CG	GA	GT	T
Control	TC	CG	GA	GT	C
Control	TC	CG	GA	GT	CT
Control	TC	CG	GA	GT	C
Control	T	G	A	T	CT
Control	C	C	G	G	CT
Control	C	CG	GA	G	C
Control	C	C	G	GT	C
Control	TC	CG	GA	GT	CT
Control	TC	CG	GA	GT	C
Control	TC	CG	GA	GT	CT
Control	C	C	G	G	CT
Control	TC	CG	GA	GT	CT
Control	TC	CG	GA	GT	CT
Control	TC	CG	GA	GT	T
Control	TC	CG	GA	GT	T
Control	C	C	GA	G	C
Control	TC	CG	GA	GT	T
Control	C	C	G	G	C
Control	C	C	GA	G	C
Control	TC	CG	GA	GT	CT
Control	TC	CG	GA	GT	CT
Control	TC	CG	GA	GT	CT
Control	C	G	G	G	CT
Control	TC	CG	GA	GT	T
Control	TC	CG	A	GT	CT
Control	C	C	G	G	CT
Control	TC	CG	GA	GT	CT
Control	TC	CG	GA	GT	T
Control	TC	C	G	GT	CT
Control	C	C	G	G	CT
Control	C	CG	G	G	T
Control	T	G	A	T	CT
Control	TC	CG	GA	GT	CT
Control	C	C	G	G	T
Control	C	C	G	G	CT
Control	TC	CG	GA	GT	T
Control	C	CG	GA	G	CT
Control	TC	G	A	GT	T
Control	TC	CG	GA	GT	T
Control	TC	CG	GA	GT	CT
Control	C	C	G	G	T
Control	TC	CG	GA	GT	CT
Control	TC	CG	GA	GT	CT
Control	C	C	G	G	T
Control	C	C	G	G	T
Control	T	CG	GA	T	CT
Control	C	C	G	G	CT
Control	TC	CG	GA	GT	C
Control	C	C	G	G	CT
Control	TC	CG	GA	GT	T
Control	C	CG	GA	G	C
Control	TC	CG	GA	GT	CT
Control	TC	CG	GA	GT	T
Control	C	C	G	G	CT
Control	C	CG	GA	G	C
Control	C	CG	GA	G	CT
Control	C	C	G	G	T
Control	C	C	G	G	CT
Control	TC	CG	GA	GT	CT
Control	C	CG	GA	G	C
Control	TC	CG	GA	GT	CT
Control	C	C	GA	G	CT
Control	TC	CG	GA	GT	CT
Control	C	CG	GA	GT	T
Control	TC	CG	GA	G	C
Control	C	C	G	G	T
Control	TC	G	A	GT	CT
Control	T	G	A	T	T
Control	C	G	GA	G	CT
Control	TC	CG	A	GT	CT
Control	TC	CG	GA	GT	CT
Control	T	G	A	T	C
Control	C	G	A	G	CT
Control	C	C	G	G	CT
Control	C	C	G	G	T
Control	TC	CG	GA	GT	C
Control	C	C	G	G	CT
Control	TC	CG	GA	GT	C
Control	TC	CG	GA	GT	CT
Control	TC	CG	GA	GT	CT
Control	TC	C	G	G	T
Control	TC	CG	GA	G	CT
Control	TC	CG	GA	GT	T
Control	TC	CG	GA	GT	T
Control	TC	CG	GA	GT	T
Control	TC	CG	GA	GT	CT
Control	TC	CG	GA	GT	T
Control	TC	CG	A	GT	C
Control	C	CG	GA	G	CT
Control	TC	CG	GA	GT	T
Control	TC	CG	GA	GT	T
Control	TC	G	A		C
Control	C	CG	GA	G	CT
Control	TC	CG	GA	GT	T
Control	C	C	G	G	T
Control	C	CG	GA	G	T
Control	TC	CG	GA	GT	CT
Control	TC	G	A	GT	C
Control	C	CG	GA	G	CT
Control	TC	CG	G	GT	CT
Control	TC	CG	GA	GT	CT
Control	T	G	GA	T	T
Control	TC	G	A	GT	CT
Control	TC	G	A	GT	CT
Control	T	G	A	T	C
Control	TC	CG	G	GT	CT
Control	T	G	A	T	CT
Control	TC	G	A	GT	C
Control	C	C	GA	G	C
Control	TC	CG	GA	GT	T
Control	T	G	A	T	CT
Control	T	CG	GA	GT	C
Control	C	C	G	G	CT
Control	TC	G	A	GT	CT
Control	TC	CG	GA	GT	T
Control	C	C	G	G	CT
Control	T	G	A	T	CT
Control	C	C	G	G	CT
Control	TC	CG	GA	GT	T
Control	C	C	G	G	T
Control	TC	CG	GA	GT	C
Control	TC	CG	GA	GT	C
Control	C	C	G	G	C
Control	TC	CG	G	GT	CT
Control	TC	CG	GA	GT	C
Control	C	C	G	G	C
Control	C	C	GA	G	C
Control	C	C	G	G	T
Control	TC	CG	GA	T	CT
Control	C	CG	GA	G	CT
Control	C	CG	GA	G	C
Control	TC	CG	GA	GT	CT
Control	C	C	G	G	CT
Control	TC	CG	GA	GT	C
Control	TC	C	G	GT	T
Control	TC	CG	G	GT	T
Control	TC	G	A	GT	C
Control	C	C	G	G	CT
Control	TC	CG	GA	GT	CT
Control	TC	G	A	GT	T
Control	C	C	G	GT	CT
Control	T	G	A	T	CT
Control	TC	CG	GA	GT	C
Control	TC	CG	GA	GT	T
Control	TC	CG	GA	GT	CT
Control	C	CG	A	G	CT
Control	T	G	A	T	CT
Control	TC	CG	GA	GT	T
Control	TC	G	A	GT	C
Control	C	C	G	G	T
Control	C	CG	G	G	T
Control	TC	CG	GA	GT	CT
Control	TC	CG	GA	GT	CT
Control	TC	CG	GA	GT	CT
Control	TC	G	A	GT	CT
Control	T	G	A	T	CT
Control	TC	G	A	GT	CT
Control	TC	C	G	GT	CT
Control	TC	CG	GA	GT	T
Control	C	C	G	G	CT
Control	C	C	G	G	CT
Control	TC	G	A	GT	C
Control	C	C	G	G	T
Control	C	CG	GA	G	CT
Control	C	C	G	GT	T
Control	C	G	A	G	C
Control	T	G	A	T	CT
Control	TC	CG	GA	G	CT
Control	C	C	G	G	CT
Control	TC	CG	GA	GT	CT
Control	TC	CG	A	GT	CT
Control	TC	CG	GA	GT	C
Control	TC	CG	A	GT	CT
Control	TC	G	A	GT	C
Control	C	C	G	G	CT
Control	C	C	G	G	CT
Control	C	CG	GA	G	CT
Control	C	C	G	G	T
Control	C	CG	GA	G	CT
Control	C	C	G	G	CT
Control	TC	CG	G	GT	CT
Control	C	C	G	G	CT
Control	TC	CG	GA	GT	C
Control	TC	CG	GA	GT	T
Control	TC	CG	GA	GT	C
Control	C	CG	GA	G	CT
Control	C	C	G	G	C
Control	TC	CG	GA	GT	T
Control	C	C	G	G	T
Control	C	C	G	G	CT
Control	TC	CG	A	GT	CT
Control	TC	CG	GA	GT	CT
Control	TC	CG	GA	GT	CT
Control	C	C	G	G	T
Control	C	C	G	G	T
Control	C	C	G	G	T
Control	C	C	G	G	T
Control	C	C	G	G	C
Control	T	G	A	T	CT
Control	TC	CG	GA	GT	CT
Control	TC	G	A	GT	CT
Control	TC	CG	GA	GT	CT
Control	T	G	A	T	C
Control	C	C	G	G	T
Control	C	CG	G	G	CT
Control	C	C	G	G	CT
Control	C	C	GA	G	C
Control	TC	CG	GA	GT	CT
Control	TC	CG	GA	GT	CT
Control	TC	CG	GA	GT	CT
Control	C	CG	G	G	T
Control	TC	CG	GA	GT	T
Control	T	G	A	GT	CT
Control	TC	CG	GA	GT	CT
Control	TC	CG	GA	GT	T
Control	C	C	G	G	CT
Control	C	C	G	G	CT
Control	C	C	G	G	CT
Control	TC	CG	GA	GT	CT
Control	T	G	A	T	T
Control	C	C	G	G	T
Control	C	C	G	G	T
Control	TC	CG	GA	GT	CT
Control	C	CG	GA	G	CT
Control	C	CG	GA	G	CT
Control	C	C	G	G	CT
Control	T	G	A	GT	C
Control	C	CG	G	G	CT
Control	C	C	G	G	T
Control	TC	G	GA	GT	CT
Control	C	C	G	G	CT
Control	C	C	G	GT	CT
Control	C	CG	GA	G	CT
Control	T	G	A	T	CT
Control	TC	CG	GA	GT	CT
Control	C	CG	G	G	CT
Control	T	G	GA	T	T
Control	C	CG	GA	G	CT
Control	TC	CG	G	GT	CT
Control	TC	G	A	GT	C
Control	TC	CG	GA	GT	CT
Control	TC	CG	GA	GT	CT
Control	TC	CG	GA	GT	T
Control	C	CG	GA	G	CT
Control	T	G	G	T	CT
Control	C	C	G	G	C
Control	C	C	G	G	C
Control	C	C	G	G	T
Control	TC	CG	GA	G	CT
Control	TC	CG	GA	GT	CT
Control	T	G	A	T	C
Control	TC	G	A	GT	CT
Control	TC	G	A	GT	CT
Control	TC	G	A	GT	CT
Control	C	C	G	G	CT
Control	C	C	G	G	CT
Control	TC	CG	GA	GT	C
Control	TC	CG	GA	GT	CT
Control	TC	CG	GA	GT	CT
Control	TC	CG	GA	GT	CT
Control	TC	CG	GA	GT	CT
Control	C	C	G	G	C
